# Supplementary material for: Extracellular Vesicles From Prostate Cancer‐Corrupted Osteoclasts Drive a Chain Reaction of Inflammatory Osteolysis and Tumour Progression at the Bone Metastatic Site
Source: J Extracell Vesicles. 2025 Jun 23;14(6):e70091. doi: 10.1002/jev2.70091 (PMC12183380; doi:10.1002/jev2.70091)
Supplement: Supplementary file 1 — Supporting Information [file JEV2-14-e70091-s001.xlsx]

## Sheet: Sheet1
Supplementary table 1. List of oligonucleotides used in this study and supplier details.
Resource	Supplier	Identifire
miRIDIAN microRNA Mouse mmu-miR-1963 mimic	Dharmacon	C-311113-00-0002
miRIDIAN microRNA Mouse mmu-miR-5112 mimic	Dharmacon	C-311794-00-0002
miRIDIAN microRNA Mimic Negative Control #2	Dharmacon	CN-002000-01-50
ON-TARGETplus Mouse Parp1 siRNA SMARTpool	Dharmacon	L-040023-00-0005
ON-TARGETplus SMRATpool siRNA Parp1 #1	Dharmacon	J-040023-05
ON-TARGETplus SMRATpool siRNA Parp1 #2	Dharmacon	J-040023-06
ON-TARGETplus SMRATpool siRNA Parp1 #3	Dharmacon	J-040023-07
ON-TARGETplus SMRATpool siRNA Parp1 #4	Dharmacon	J-040023-08
ON-TARGETplus Mouse Hoxa1 siRNA SMARTpool	Dharmacon	L-043604-01-0005
ON-TARGETplus SMARTpool siRNA Hoxa1 #1	Dharmacon	J-043604-09
ON-TARGETplus SMARTpool siRNA Hoxa1 #2	Dharmacon	J-043604-10
ON-TARGETplus SMARTpool siRNA Hoxa1 #3	Dharmacon	J-043604-11
ON-TARGETplus SMARTpool siRNA Hoxa1 #4	Dharmacon	J-043604-12
ON-TARGETplus Non-targeting Control pool	Dharmacon	D-001810-10

## Sheet: Sheet2
Supplementary table 2. Primer sequences for qRT-PCR analyses.
Gene	Forward primer (5'-Sequence-3')	Reverse primer (5'-Sequence-3')
Trap	CTACCTGTGTGGACATGACCA	GCACATAGCCCACACCGTTC
Ctsk	CAGCAGAACGGAGGCATT	CCTTTGCCGTGGCGTTATAC
Nfatc1	TGGAGAAGCAGAGCACAGAC	GCGGAAAGGTGGTATCTCAA
Col1a1	AAAGGGTCATCGTGGCTTCT	GTTGAGTCCGTCTTTGCCAG
Alpl	TCCGTGGGCATTGTGACTAC	TGGTGGCATCTCGTTATCCG
Bglap	AGGGCAGCACAGGTCCTAA	CCAAGCAGGAGGGCAATA
Sp7	CGCTCTAGCTCCTGACAGTT	CCCCAAGATGTCTATAAGCC
Runx2	TGGCTCTTCTTACTGAGAGA	GAGTCAGATTACAGATCCCA
Parp1	TGGTTTCAAGTCCCTTGTCC	TGCTGTCTATGGAGCTGTGG
Hoxa1	AGAAACCCTCCCAAAACAGG	TTGTTGAAGTGGAACTCCTTCTC
Il-1b	TGGACCTTCCAGGATGAGGACA	GTTCATCTCGGAGCCTGTAGTG
Il-6	TTGCCTTCTTGGGACTGATG	CTGAAGGACTCTGGCTTTGT
Bactin	TCGTGCGTGACATCAAAGAGA	GCCACAGGATTCCATACCCAA

## Sheet: Sheet3
Supplementary table 3 . Quantitative ImageJ analysis of TRAP staining images in OCs treated with denosumab
TRAP positive area	pre-treatment (µm²)	post-treatment (µm²)	post / pre	%
OC cell	117357	7944	0.0677	6.77
OCN cell	108006	1609	0.0149	1.49
OCP cell	126817	31527	0.2486	24.86
OCC cell	100354	24336	0.2424	24.24
TRAP positive area	pre-treatment (µm²)	post-treatment (µm²)	post / pre	%
OC cell	117357	7943.52	0.0676867	6.76867
OCN cell	108006	1609.37	0.0149007	1.49007
OCP cell	126817	31526.8	0.2486	24.86
OCC cell	100354	24335.6	0.242497	24.2497

## Sheet: Sheet4
Supplementary table 4. Top signaling pathways from the gene set enrichment analysis (GSEA).
	GS DETAILS	ES	NES	NOM p-val	FDR q-val	FWER p-val	RANK AT MAX	LEADING EDGE
GS
follow link to MSigDB
1	HALLMARK_IL2_STAT5_SIGNALING	199	0.64	1.48	0	0.007	0	2303	tags=28%, list=13%, signal=31%
2	HALLMARK_XENOBIOTIC_METABOLISM	198	0.58	1.47	0	0.007	0.007	2127	tags=21%, list=12%, signal=23%
3	HALLMARK_INFLAMMATORY_RESPONSE	199	0.71	1.46	0	0.013	0.022	1764	tags=31%, list=10%, signal=34%
4	HALLMARK_APOPTOSIS	161	0.59	1.46	0	0.018	0.037	3092	tags=31%, list=17%, signal=37%
5	HALLMARK_IL6_JAK_STAT3_SIGNALING	86	0.68	1.46	0	0.018	0.045	1793	tags=28%, list=10%, signal=31%
6	HALLMARK_TNFA_SIGNALING_VIA_NFKB	198	0.66	1.41	0	0.08	0.198	2415	tags=40%, list=13%, signal=45%
7	HALLMARK_WNT_BETA_CATENIN_SIGNALING	42	0.59	1.41	0.022	0.069	0.198	2955	tags=21%, list=16%, signal=25%
8	HALLMARK_ALLOGRAFT_REJECTION	199	0.65	1.4	0	0.064	0.213	1547	tags=20%, list=8%, signal=22%
9	HALLMARK_P53_PATHWAY	200	0.57	1.36	0.044	0.114	0.297	2834	tags=34%, list=15%, signal=40%
10	HALLMARK_UV_RESPONSE_DN	143	0.55	1.34	0.02	0.191	0.412	2059	tags=22%, list=11%, signal=24%
11	HALLMARK_COMPLEMENT	190	0.52	1.31	0.101	0.214	0.466	2318	tags=22%, list=13%, signal=24%
12	HALLMARK_MYOGENESIS	200	0.51	1.3	0	0.222	0.478	1778	tags=14%, list=10%, signal=15%
13	HALLMARK_TGF_BETA_SIGNALING	54	0.48	1.28	0.087	0.237	0.545	2853	tags=20%, list=16%, signal=24%
14	HALLMARK_UNFOLDED_PROTEIN_RESPONSE	112	0.54	1.27	0.069	0.25	0.545	4731	tags=48%, list=26%, signal=65%
15	HALLMARK_EPITHELIAL_MESENCHYMAL_TRANSITION	196	0.58	1.27	0.113	0.234	0.545	2380	tags=19%, list=13%, signal=22%
16	HALLMARK_HYPOXIA	199	0.56	1.27	0.037	0.224	0.545	3366	tags=37%, list=18%, signal=44%
17	HALLMARK_ESTROGEN_RESPONSE_LATE	199	0.51	1.26	0.049	0.218	0.545	3090	tags=22%, list=17%, signal=26%
18	HALLMARK_KRAS_SIGNALING_UP	199	0.5	1.23	0.148	0.294	0.63	2567	tags=22%, list=14%, signal=25%
19	HALLMARK_SPERMATOGENESIS	135	0.66	1.22	0.034	0.298	0.657	4287	tags=31%, list=23%, signal=40%
20	HALLMARK_PROTEIN_SECRETION	95	0.51	1.22	0.252	0.284	0.657	5175	tags=44%, list=28%, signal=61%

## Sheet: Sheet5
Supplementary table 5. Data of four types of OC-derived EV samples.
	Protein concentration (µg / ml)	Particle concentration (particles / ml)	Size (Mode) (nm)	Size (Mean) (nm)
OC EV	10.30±0.25	3.24E+11±2.84E+10	142.50±2.40	168.70±3.95
OCN EV	8.30±0.13	2.91E+11±4.67E+9	140.67±1.59	163.03±0.38
OCP EV	16.37±0.10	5.69E+11±4.40E+10	141.9±0.44	166.80±2.84
OCC EV	15.57±0.12	4.99E+11±1.70E+10	141.3±0.67	168.70±0.98

## Sheet: Sheet6
Supplementary table 6. A list and average readcounts of miRNAs enriched in CAOC EVs.
miR Name	average readcounts_miRNA OCEV	average readcounts_miRNA OCNEV	average readcounts_miRNA OCPEV	average readcounts_miRNA OCCEV
mmu-miR-7237-3p	8.11473	5.36256	13.5585	14.368
mmu-miR-5112	0	1.41586	12.2731	10.8835
mmu-miR-6968-5p	3.17423	3.27497	9.24974	10.5464
mmu-miR-6415	0	0	9.40205	10.2149
mmu-miR-1963	4.64978	2.81051	7.95232	10.1485
mmu-miR-1893	7.05501	4.88303	10.0118	10.0804
mmu-miR-5126	3.96872	4.21419	8.62087	10.0035
mmu-miR-5627-5p	6.34527	5.26557	9.13401	9.88791
mmu-miR-6924-5p	3.42972	3.41374	8.95989	9.84444
mmu-miR-3569-5p	4.01327	4.44246	9.47786	9.79519
mmu-miR-7090-5p	3.46672	3.44893	10.3043	9.56289
mmu-miR-6950-5p	5.55789	4.65645	8.70439	8.95633
mmu-miR-7031-5p	3.96672	4.28222	7.3132	8.89213
mmu-miR-298-3p	4.07791	3.12125	7.40483	8.58865
mmu-miR-6981-5p	4.8352	5.10299	7.48049	8.42426
mmu-miR-7240-5p	2.61147	2.86397	8.41589	8.00837
mmu-miR-7015-5p	8.94819	4.84892	8.06194	7.86184
mmu-miR-7216-3p	1.29428	2.41374	6.49099	7.79448
mmu-miR-6900-5p	4.07101	3.76764	6.74001	7.74697
mmu-miR-377-5p	2.61147	3.16922	7.80873	7.72626
mmu-miR-7668-5p	4.62527	3.44893	6.63039	7.69887
mmu-miR-7080-5p	3.63723	3.91374	8.43231	7.58268
mmu-miR-7216-5p	3.47469	4.52493	8.89816	7.44455
mmu-miR-6915-3p	3.02814	2.85097	8.29535	7.44078
mmu-miR-543-3p	3.24843	3.00402	6.38246	7.36135
mmu-miR-6994-3p	3.09823	2.63021	6.96743	7.06968
mmu-miR-3077-3p	2.70943	3.60989	6.53221	7.05198
mmu-miR-1199-3p	2.73197	2.83773	5.24044	6.92195
mmu-miR-539-5p	1.80575	2.59368	4.46993	6.27281
mmu-miR-1251-5p	0	0.478621	5.24044	4.74897
mmu-miR-302c-3p	0	0	3.70439	4.73674
mmu-miR-1264-5p	0	0.18614	3.70439	3.65178
